# Supplementary material for: Patterns and drivers of vector-borne microparasites in a classic metapopulation
Source: Parasitology. 2023 Jul 31;150(10):866–82. doi: 10.1017/S0031182023000677 (PMC10577662; doi:10.1017/S0031182023000677)
Supplement: Supplementary file 1 [file S0031182023000677sup.zip]

Archive with 3 entries (3 files):
- S0031182023000677sup001.docx
- S0031182023000677sup002.docx
- S0031182023000677sup003.docx
